# Supplementary material for: Antibiotic and Heavy Metal Co-Resistant Strain Isolated from Enrichment Culture of Marine Sediments, with Potential for Environmental Bioremediation Applications
Source: Antibiotics (Basel). 2023 Aug 29;12(9):1379. doi: 10.3390/antibiotics12091379 (PMC10526090; doi:10.3390/antibiotics12091379)
Supplement: Supplementary file 1 [file antibiotics-12-01379-s001.zip]

Archive with 1 entries (1 files):
- antibiotics-2552969-supplementary.pdf
